# Supplementary material for: The role of Arabidopsis Splicing Factor 30 in floral transition and the implications of its alternative splicing
Source: Plant Physiol. 2025 Jul 31;198(4):kiaf335. doi: 10.1093/plphys/kiaf335 (PMC12393150; doi:10.1093/plphys/kiaf335)
Supplement: kiaf335_Supplementary_Data [file kiaf335_supplementary_data.zip]

Archive with 12 entries (12 files):
- 25-07-23 Supplementary data.pdf
- SPF30 Figure 1.TIF
- SPF30 Figure 10.TIF
- SPF30 Figure 11.TIF
- SPF30 Figure 2.tif
- SPF30 Figure 3.TIF
- SPF30 Figure 4.TIF
- SPF30 Figure 5.tif
- SPF30 Figure 6.TIF
- SPF30 Figure 7.TIF
- SPF30 Figure 8.TIF
- SPF30 Figure 9.TIF
